# Supplementary material for: NFATC2 Modulates Radiation Sensitivity in Dermal Fibroblasts From Patients With Severe Side Effects of Radiotherapy
Source: Front Oncol. 2020 Dec 16;10:589168. doi: 10.3389/fonc.2020.589168 (PMC7772431; doi:10.3389/fonc.2020.589168)
Supplement: Supplementary file 5 [file Table_1.xlsx]

## Sheet: Feuil1
		Grade 2 vs Controls			Grade 3 vs Controls
ENSEMBL ID	Gene symbol	log2FoldChange	p-value	Adjusted p-value	log2FoldChange	p-value	Adjusted p-value
ENSG00000101096	NFATC2	-3.24226	8.85876e-24	1.43476e-19	-2.63026	1.48122e-15	1.19949e-11
ENSG00000223485	LINC01615	-2.83306	3.42532e-21	2.77382e-17	-1.77292	7.02326e-09	3.15969e-06
ENSG00000138193	PLCE1	1.87081	5.73605e-21	3.0967e-17	1.53963	1.029e-14	4.16644e-11
ENSG00000156299	TIAM1	2.62847	1.3209e-18	5.34834e-15	2.49805	4.5354e-17	7.34553e-13
ENSG00000255282	WTAPP1	-2.49782	1.26309e-15	4.0914e-12	-2.0657	2.97466e-11	2.53566e-08
ENSG00000164136	IL15	-1.63008	6.82118e-15	1.84126e-11	-1.03765	6.88385e-07	0.000118607
ENSG00000162511	LAPTM5	-2.73922	1.78394e-14	4.12752e-11	-2.30556	2.1641e-09	1.20861e-06
ENSG00000105825	TFPI2	2.29893	3.68158e-14	7.34045e-11	1.93708	1.12671e-10	8.29466e-08
ENSG00000132334	PTPRE	-2.60608	4.07904e-14	7.34045e-11	-1.99316	2.8173e-08	9.50605e-06
ENSG00000069188	SDK2	-2.782	4.88978e-14	7.91948e-11	-2.6361	1.46631e-12	2.37483e-09
ENSG00000105855	ITGB8	-1.90563	7.04067e-14	1.03664e-10	-1.31805	2.56439e-07	5.39387e-05
ENSG00000127152	BCL11B	2.24601	9.89409e-13	1.23265e-09	2.08842	1.53498e-11	1.46238e-08
ENSG00000176678	FOXL1	1.79958	9.73135e-13	1.23265e-09	1.54123	9.22948e-10	5.3386e-07
ENSG00000168491	CCDC110	2.08477	2.81712e-12	3.25901e-09	1.95833	4.69181e-11	3.79943e-08
ENSG00000104888	SLC17A7	-2.03083	4.38893e-12	4.73887e-09	-2.11642	8.83739e-13	1.78452e-09
ENSG00000256660	CLEC12B	-2.71765	5.32603e-12	5.39127e-09	-2.52087	2.04441e-10	1.37963e-07
ENSG00000128710	HOXD10	1.00198	6.39183e-12	6.08953e-09	1.43482	4.7603e-15	2.56992e-11
ENSG00000136048	DRAM1	-1.59043	7.97748e-12	7.17796e-09	-1.12526	1.39008e-06	0.000210409
ENSG00000163710	PCOLCE2	1.85104	1.71428e-11	1.38822e-08	1.53609	2.04049e-08	7.51087e-06
ENSG00000197614	MFAP5	2.06099	1.63222e-11	1.38822e-08	2.09296	8.33012e-12	8.99431e-09
ENSG00000095203	EPB41L4B	2.03212	1.80811e-11	1.39448e-08	2.25532	1.32133e-13	4.28005e-10
ENSG00000172322	CLEC12A	-1.53498	3.5158e-11	2.58827e-08	-1.44839	4.03363e-06	0.000514399
ENSG00000108932	SLC16A6	-2.45642	5.22939e-11	3.6147e-08	-2.13589	5.16914e-08	1.52217e-05
ENSG00000184232	OAF	1.70622	5.35643e-11	3.6147e-08	1.20338	3.31858e-06	0.000451661
ENSG00000178031	ADAMTSL1	1.5466	6.5707e-11	4.25677e-08	1.39201	4.02814e-09	1.97696e-06
ENSG00000067141	NEO1	1.69634	9.68561e-11	6.03339e-08	1.81633	4.50189e-12	6.62843e-09
ENSG00000144063	MALL	2.04163	1.01988e-10	6.11775e-08	1.55808	4.92795e-07	9.36864e-05
ENSG00000128713	HOXD11	1.02137	2.62847e-10	1.52038e-07	1.46175	9.91647e-13	1.78452e-09
ENSG00000156049	GNA14	-2.30542	4.24146e-10	2.36878e-07	-2.28877	6.47466e-10	4.03321e-07
ENSG00000106511	MEOX2	-1.62404	4.4115e-10	2.38162e-07	-1.39069	0.000175886	0.00876507
ENSG00000165379	LRFN5	1.878	6.08061e-10	3.17683e-07	1.49388	4.83243e-08	1.44937e-05
ENSG00000169855	ROBO1	-0.996075	6.91524e-10	3.49997e-07	-0.746743	3.77716e-06	0.000501683
ENSG00000165682	CLEC1B	-2.29736	7.23788e-10	3.55226e-07	-2.14659	4.63018e-08	1.41491e-05
ENSG00000231560	CLEC12A-AS1	-1.94816	7.55241e-10	3.59761e-07	-1.81367	3.82446e-07	7.46276e-05
ENSG00000135914	HTR2B	-2.29676	8.15341e-10	3.77293e-07	-2.32193	4.97334e-10	3.22193e-07
ENSG00000131459	GFPT2	1.43121	8.67808e-10	3.8322e-07	0.989017	2.15978e-05	0.00187058
ENSG00000214688	C10orf105	-2.36605	8.75472e-10	3.8322e-07	-2.49765	6.3946e-11	4.93176e-08
ENSG00000261039	LINC02544	-1.94752	1.42126e-09	6.05758e-07	-1.0017	0.00208147	0.0448888
ENSG00000187957	DNER	1.689	1.88915e-09	7.84531e-07	2.24194	2.12713e-13	5.74182e-10
ENSG00000115598	IL1RL2	1.44116	1.94465e-09	7.87389e-07	0.924686	0.000118948	0.00650837
ENSG00000163083	INHBB	-2.07795	2.17992e-09	8.61123e-07	-1.62215	4.01873e-05	0.00286728
ENSG00000011347	SYT7	1.88865	2.33732e-09	9.01316e-07	1.27147	6.7655e-06	0.000771648
ENSG00000023445	BIRC3	-2.10972	2.8422e-09	1.04619e-06	-1.94068	7.2983e-08	1.87624e-05
ENSG00000150782	IL18	1.94084	3.17802e-09	1.12552e-06	1.43717	2.54919e-06	0.000362164
ENSG00000169946	ZFPM2	1.82144	3.19671e-09	1.12552e-06	2.27957	3.41174e-13	7.89379e-10
ENSG00000137767	SQOR	-1.31544	4.7515e-09	1.63735e-06	-1.21022	7.26848e-08	1.87624e-05
ENSG00000230204	NA	-1.79216	5.20052e-09	1.71893e-06	-1.70914	2.73963e-08	9.44065e-06
ENSG00000100344	PNPLA3	-1.68681	6.72444e-09	2.17818e-06	-1.41847	1.20988e-06	0.00019211
ENSG00000111863	ADTRP	1.56689	8.05271e-09	2.50811e-06	1.19494	1.00685e-05	0.00103862
ENSG00000171502	COL24A1	-1.6731	7.99474e-09	2.50811e-06	-1.02418	0.000461665	0.0170131
ENSG00000075340	ADD2	1.87935	1.21782e-08	3.6984e-06	1.40253	9.10324e-06	0.000963634
ENSG00000133135	RNF128	1.7467	1.24828e-08	3.6984e-06	1.41569	3.17246e-06	0.000435433
ENSG00000135931	ARMC9	-1.29531	1.25594e-08	3.6984e-06	-1.35801	2.3958e-09	1.29341e-06
ENSG00000125740	FOSB	-2.12348	1.33104e-08	3.84956e-06	-2.10522	9.57797e-08	2.33425e-05
ENSG00000137819	PAQR5	-1.4316	1.40309e-08	3.98673e-06	-1.68514	2.29911e-11	2.06869e-08
ENSG00000157554	ERG	1.85249	1.49776e-08	4.05683e-06	1.29619	1.9385e-05	0.00170505
ENSG00000166106	ADAMTS15	1.85217	1.49836e-08	4.05683e-06	1.1355	0.000105377	0.00590551
ENSG00000231721	LINC-PINT	-1.23242	1.72416e-08	4.50395e-06	-0.922444	2.43873e-05	0.00200496
ENSG00000165323	FAT3	1.83576	1.93479e-08	4.97394e-06	1.55229	1.16757e-06	0.000187228
ENSG00000181195	PENK	1.41227	2.06347e-08	5.22187e-06	1.2213	2.44828e-07	5.28116e-05
ENSG00000185008	ROBO2	-2.10284	2.20338e-08	5.49015e-06	-2.17613	3.20182e-09	1.6728e-06
ENSG00000133055	MYBPH	1.6262	2.30188e-08	5.64749e-06	0.969609	3.26327e-05	0.00248131
ENSG00000125675	GRIA3	-1.17961	2.54523e-08	6.06214e-06	-0.786976	0.000206146	0.00987795
ENSG00000143473	KCNH1	-1.82736	2.62606e-08	6.164e-06	-1.23158	0.00240168	0.049401
ENSG00000259683	NA	-1.38974	2.86513e-08	6.62909e-06	-0.798141	0.00131032	0.0332113
ENSG00000140332	TLE3	0.940369	3.04927e-08	6.85915e-06	0.735655	1.49878e-05	0.0013871
ENSG00000197872	FAM49A	-1.96278	3.03196e-08	6.85915e-06	-1.75454	1.10103e-06	0.000178373
ENSG00000184486	POU3F2	-1.96334	3.64689e-08	8.0911e-06	-1.23906	0.000569931	0.0194328
ENSG00000164161	HHIP	1.18067	3.85995e-08	8.44807e-06	1.81319	5.73456e-12	7.14437e-09
ENSG00000127863	TNFRSF19	-1.63497	4.25444e-08	9.18733e-06	-1.88859	1.97073e-10	1.37963e-07
ENSG00000258636	NA	1.73221	4.704e-08	1.00245e-05	1.75319	3.8033e-08	1.23196e-05
ENSG00000168280	KIF5C	-1.80402	5.07788e-08	1.06807e-05	-1.71418	2.47819e-07	5.28116e-05
ENSG00000159263	SIM2	-1.6862	5.93436e-08	1.23222e-05	0.457624	1.45486e-08	5.89073e-06
ENSG00000050767	COL23A1	-1.73108	6.70548e-08	1.3719e-05	-1.65793	2.95766e-06	0.000409421
ENSG00000076248	UNG	0.604688	6.77651e-08	1.3719e-05	0.43596	0.000101855	0.0057279
ENSG00000121361	KCNJ8	1.5282	7.16715e-08	1.43308e-05	1.96391	6.5255e-12	7.54907e-09
ENSG00000163485	ADORA1	1.76627	7.97519e-08	1.5752e-05	1.45765	4.89106e-06	0.000586782
ENSG00000163032	VSNL1	1.61399	8.41856e-08	1.64274e-05	1.31878	2.4176e-06	0.00034848
ENSG00000089472	HEPH	1.15235	9.20883e-08	1.77555e-05	1.09898	3.48467e-07	7.23561e-05
ENSG00000166450	PRTG	-1.68799	9.80241e-08	1.86776e-05	-1.87079	3.60578e-09	1.82497e-06
ENSG00000155792	DEPTOR	1.69419	1.08697e-07	2.04704e-05	1.79244	2.55948e-08	9.0116e-06
ENSG00000175084	DES	1.72479	1.22189e-07	2.24883e-05	1.19275	0.00017261	0.00865508
ENSG00000165084	C8orf34	-1.74338	1.33358e-07	2.42681e-05	-1.29956	0.000113203	0.00625748
ENSG00000130600	H19	1.25518	1.34886e-07	2.42735e-05	0.990765	2.39235e-06	0.00034848
ENSG00000145040	UCN2	-1.57512	1.47338e-07	2.62229e-05	-1.50231	5.31885e-07	9.88394e-05
ENSG00000267519	LOC284454	-1.7631	1.68419e-07	2.9649e-05	-1.2578	0.000284621	0.0122926
ENSG00000127951	FGL2	1.11915	1.72609e-07	3.006e-05	0.859455	3.84069e-06	0.000502872
ENSG00000104321	TRPA1	-1.54812	1.76685e-07	3.04425e-05	-1.70381	8.75673e-09	3.73221e-06
ENSG00000237515	SHISA9	-1.78866	1.78737e-07	3.04719e-05	-1.31209	0.00121078	0.0318858
ENSG00000107623	NA	0.975795	2.00584e-07	3.3192e-05	0.846777	7.83587e-07	0.000132198
ENSG00000223361	NA	-1.58712	2.00841e-07	3.3192e-05	-1.6092	1.53915e-07	3.41481e-05
ENSG00000101000	PROCR	1.1151	2.07538e-07	3.36129e-05	0.69339	0.00123086	0.0321896
ENSG00000163618	CADPS	1.41404	2.05593e-07	3.36129e-05	2.05525	1.51248e-11	1.46238e-08
ENSG00000104228	TRIM35	0.485517	2.13335e-07	3.38742e-05	0.448102	1.76352e-06	0.000264462
ENSG00000174804	FZD4	1.50369	2.27732e-07	3.51272e-05	1.41818	1.01269e-06	0.000167362
ENSG00000228914	NA	-1.88915	2.26228e-07	3.51272e-05	-1.60987	2.22499e-05	0.00189364
ENSG00000146197	SCUBE3	1.64708	2.45178e-07	3.71112e-05	1.73194	6.52827e-08	1.7622e-05
ENSG00000136002	ARHGEF4	1.48405	2.84021e-07	4.25926e-05	1.68283	6.81421e-09	3.15323e-06
ENSG00000248323	LUCAT1	-1.69787	2.94592e-07	4.37726e-05	-1.54078	3.68925e-06	0.000497926
ENSG00000122643	NT5C3A	-0.842354	2.97549e-07	4.381e-05	-0.685968	3.00511e-05	0.00236266
ENSG00000152894	PTPRK	-0.8861	3.13125e-07	4.5688e-05	-0.581954	0.000783756	0.0240757
ENSG00000116729	WLS	1.39977	3.17951e-07	4.5978e-05	1.24025	5.63728e-06	0.000661604
ENSG00000259737	NA	-1.94516	3.2808e-07	4.70229e-05	-1.99895	1.21816e-07	2.77877e-05
ENSG00000107821	KAZALD1	1.29555	3.73738e-07	5.26353e-05	1.07356	2.46112e-05	0.00201314
ENSG00000162551	ALPL	1.5752	3.90745e-07	5.4556e-05	1.2134	2.32073e-05	0.00193745
ENSG00000123908	AGO2	0.631178	3.97167e-07	5.49788e-05	0.430304	0.000567482	0.0193902
ENSG00000172020	GAP43	1.57803	4.07743e-07	5.59645e-05	1.64248	1.73636e-07	3.80029e-05
ENSG00000160111	CPAMD8	-1.5858	4.65139e-07	6.27782e-05	-1.78876	1.50842e-08	5.95864e-06
ENSG00000248890	HHIP-AS1	1.62203	4.91526e-07	6.57914e-05	1.75824	9.65638e-08	2.33425e-05
ENSG00000137501	SYTL2	-1.26933	5.06152e-07	6.66475e-05	-1.2452	8.33964e-07	0.000139246
ENSG00000205517	RGL3	-1.91522	5.03343e-07	6.66475e-05	-1.90599	5.90386e-07	0.000103934
ENSG00000162946	DISC1	-1.27889	5.38162e-07	6.98997e-05	-1.27745	5.62627e-07	0.000102386
ENSG00000169418	NPR1	1.73363	6.49055e-07	8.27723e-05	0.938354	0.00159845	0.038242
ENSG00000101695	RNF125	1.57318	6.747e-07	8.53706e-05	1.02758	0.000937875	0.0270763
ENSG00000214402	LCNL1	-1.83756	6.93839e-07	8.64657e-05	-1.66236	1.66724e-05	0.00150015
ENSG00000231465	NA	-1.73261	6.94032e-07	8.64657e-05	-1.35207	0.000151498	0.00783919
ENSG00000153253	SCN3A	1.30769	7.0746e-07	8.74658e-05	1.37398	3.67835e-07	7.44682e-05
ENSG00000125266	EFNB2	-1.77928	7.48488e-07	9.18373e-05	-1.50191	5.36057e-05	0.00355819
ENSG00000232815	NA	1.69901	7.61912e-07	9.27814e-05	1.16308	0.000379063	0.0149739
ENSG00000197410	DCHS2	-1.67582	7.87236e-07	9.51498e-05	-1.57191	4.1057e-06	0.0005195
ENSG00000011454	GPR21	-0.774749	8.90232e-07	0.000106016	-0.865913	3.95994e-08	1.25755e-05
ENSG00000169436	COL22A1	0.711538	8.8795e-07	0.000106016	0.509309	9.02836e-06	0.000961995
ENSG00000077092	RARB	1.58284	8.97396e-07	0.000106089	1.07252	0.000249458	0.0113172
ENSG00000197106	SLC6A17	1.47455	9.10447e-07	0.000106852	1.63385	0.00100728	0.028471
ENSG00000128714	HOXD13	0.870068	9.42789e-07	0.000108336	1.10535	6.44917e-08	1.7622e-05
ENSG00000135111	TBX3	-1.12867	9.32314e-07	0.000108336	-0.813944	0.000412691	0.0158764
ENSG00000171033	PKIA	1.20104	9.43159e-07	0.000108336	0.848433	0.000519859	0.0183434
ENSG00000116675	DNAJC6	-1.48843	1.01193e-06	0.000115417	-1.06776	0.000515726	0.0182772
ENSG00000106351	AGFG2	1.25722	1.12144e-06	0.000127013	1.00346	9.91751e-05	0.00565578
ENSG00000104490	NCALD	1.28537	1.16286e-06	0.000130789	0.931118	0.000408027	0.0157718
ENSG00000217716	NA	0.944612	1.18591e-06	0.000132462	0.738129	0.000150131	0.00779336
ENSG00000105464	GRIN2D	1.56651	1.25248e-06	0.000138939	1.38328	1.56324e-05	0.00143041
ENSG00000236393	LOC101927476	-1.60119	1.26395e-06	0.000139258	-1.23203	0.000237441	0.0109874
ENSG00000113070	HBEGF	-1.75387	1.27772e-06	0.000139824	-1.45104	0.000142283	0.00748744
ENSG00000129680	MAP7D3	-0.559314	1.30292e-06	0.000140681	-0.359614	0.00185771	0.0418645
ENSG00000154511	FAM69A	-0.643387	1.29999e-06	0.000140681	-0.500791	0.000165224	0.00838863
ENSG00000074410	CA12	1.52579	1.3198e-06	0.000141559	1.07408	0.00054092	0.0187195
ENSG00000230551	NA	-0.932341	1.3352e-06	0.000142269	-0.830985	1.64975e-05	0.00150015
ENSG00000110400	NECTIN1	1.15356	1.4029e-06	0.000147541	0.821097	0.000585318	0.0197908
ENSG00000123352	SPATS2	0.399016	1.40242e-06	0.000147541	0.266372	0.00129896	0.0330786
ENSG00000145777	TSLP	-1.71685	1.43486e-06	0.000149929	-1.58834	9.92099e-06	0.00103
ENSG00000196730	DAPK1	-1.72179	1.48344e-06	0.000154012	-1.3274	0.000419351	0.0160563
ENSG00000141198	TOM1L1	-1.36623	1.49309e-06	0.000154026	-1.13616	6.67134e-05	0.00417178
ENSG00000132819	RBM38	1.26518	1.52169e-06	0.000155983	1.09091	3.36104e-05	0.00252845
ENSG00000010278	CD9	1.4528	1.56208e-06	0.000158122	0.937312	0.00169474	0.0396075
ENSG00000189056	RELN	1.18587	1.55466e-06	0.000158122	0.699514	0.000265418	0.0117773
ENSG00000104332	SFRP1	1.5602	1.59101e-06	0.000160049	1.55144	1.79504e-06	0.00026672
ENSG00000185404	SP140L	-0.362592	1.64626e-06	0.000164585	-0.336446	8.97265e-06	0.000961995
ENSG00000153976	HS3ST3A1	0.984315	1.74031e-06	0.000172921	0.903379	1.14978e-05	0.0011218
ENSG00000147231	CXorf57	1.27509	1.75586e-06	0.000173402	0.827051	0.00185852	0.0418645
ENSG00000135643	KCNMB4	1.49788	2.11334e-06	0.00020619	1.74241	8.92574e-08	2.22402e-05
ENSG00000238271	NA	0.962793	2.1057e-06	0.00020619	0.716828	0.000431799	0.0162088
ENSG00000156675	RAB11FIP1	-1.28782	2.31317e-06	0.000224336	-0.92957	0.000682896	0.0219014
ENSG00000020633	RUNX3	-1.59946	2.39862e-06	0.000229871	-1.21611	0.000449885	0.0167118
ENSG00000254343	NA	1.51171	2.56302e-06	0.000244181	1.65679	3.78399e-07	7.46276e-05
ENSG00000154856	APCDD1	-1.63993	2.60322e-06	0.00024656	-1.52389	4.53137e-05	0.00314979
ENSG00000125384	PTGER2	1.43573	2.65957e-06	0.000250433	1.0488	0.000527032	0.0184359
ENSG00000126785	RHOJ	1.51913	2.7417e-06	0.000256674	1.4153	1.12032e-05	0.00111285
ENSG00000232977	LINC00327	-1.27748	2.76298e-06	0.00025718	-1.36898	4.9747e-07	9.36864e-05
ENSG00000118526	TCF21	1.09736	3.04657e-06	0.000280354	0.824036	4.77591e-05	0.00322294
ENSG00000205054	LINC01121	-1.46381	3.45331e-06	0.000312457	-1.99853	9.11837e-10	5.3386e-07
ENSG00000203727	SAMD5	-1.70791	3.60112e-06	0.000322231	-1.64224	1.01322e-05	0.00103862
ENSG00000151062	CACNA2D4	-1.15988	3.82607e-06	0.000338618	-0.955863	0.00013305	0.00720697
ENSG00000268366	NA	-1.31888	3.99689e-06	0.000351813	-1.00116	0.000400174	0.0155798
ENSG00000004776	HSPB6	1.36834	4.02554e-06	0.00035198	1.21364	4.08513e-05	0.00290188
ENSG00000134531	EMP1	-0.808466	4.08571e-06	0.00035198	-0.804763	4.52229e-06	0.000554872
ENSG00000170421	KRT8	1.46605	4.07213e-06	0.00035198	1.46962	3.88231e-06	0.000503023
ENSG00000258537	FRMD6-AS2	1.50978	4.07905e-06	0.00035198	1.92487	1.82159e-08	6.86103e-06
ENSG00000114805	PLCH1	-1.73992	4.11595e-06	0.000352709	-2.14863	7.89705e-09	3.45677e-06
ENSG00000113758	DBN1	1.12695	4.33741e-06	0.000367795	1.03912	2.24486e-05	0.00189364
ENSG00000132357	CARD6	0.944019	4.58808e-06	0.000379125	0.759198	0.000227376	0.0106433
ENSG00000151967	SCHIP1	-1.44009	4.49978e-06	0.000379125	-0.969673	0.00228683	0.0478154
ENSG00000159023	EPB41	-0.89464	4.58322e-06	0.000379125	-0.668796	0.000614285	0.0203872
ENSG00000151692	RNF144A	1.50732	4.63024e-06	0.000380667	1.42112	1.37333e-05	0.00128569
ENSG00000255471	NA	1.45063	4.99507e-06	0.000408586	1.3882	1.18863e-05	0.00115276
ENSG00000118096	IFT46	0.380398	5.06215e-06	0.000408784	0.30618	0.000245453	0.0112061
ENSG00000155961	RAB39B	1.51612	5.03362e-06	0.000408784	1.06463	0.000988086	0.0281249
ENSG00000237813	NA	-1.11839	5.07321e-06	0.000408784	-1.34163	6.51261e-08	1.7622e-05
ENSG00000229563	LINC01204	0.968078	5.34432e-06	0.000424297	1.02732	1.38907e-06	0.000210409
ENSG00000101160	CTSZ	-0.870302	5.6012e-06	0.000440374	-0.647136	0.00073848	0.0231085
ENSG00000062282	DGAT2	1.50807	5.72778e-06	0.00044815	1.31827	5.4801e-05	0.00360795
ENSG00000242861	NA	-0.982717	5.75843e-06	0.000448382	-0.671167	0.00187008	0.0419328
ENSG00000134508	CABLES1	1.14968	5.79301e-06	0.000448917	1.12614	8.9348e-06	0.000961995
ENSG00000178585	CTNNBIP1	0.707628	6.40803e-06	0.00049187	0.690683	1.0854e-05	0.00109869
ENSG00000234975	NA	-1.03827	6.46223e-06	0.00049369	-1.02022	9.36309e-06	0.000984705
ENSG00000138756	BMP2K	-0.988939	6.62375e-06	0.000498969	-0.910269	3.39093e-05	0.00252845
ENSG00000100650	SRSF5	-0.875045	6.86769e-06	0.000510225	-0.616237	0.0015475	0.0375762
ENSG00000049323	LTBP1	1.23582	6.96926e-06	0.000515407	0.840336	0.00211986	0.0452349
ENSG00000166900	STX3	-0.712597	7.2269e-06	0.000527238	-0.500934	0.00160557	0.038242
ENSG00000239590	OR1J4	-1.61644	7.21866e-06	0.000527238	-1.21021	0.00132298	0.0333755
ENSG00000136531	SCN2A	1.42536	7.81255e-06	0.000564875	1.07465	0.00030682	0.0128737
ENSG00000137177	KIF13A	-0.533063	7.90404e-06	0.00056895	-0.535221	7.27699e-06	0.000812815
ENSG00000234156	NA	-1.6297	7.95958e-06	0.000570413	-1.25272	0.00119764	0.0316427
ENSG00000138162	TACC2	0.684784	8.30005e-06	0.000589313	0.512006	0.000876454	0.0257623
ENSG00000143344	RGL1	-0.624749	8.45842e-06	0.00059562	-0.542461	0.000110485	0.00614917
ENSG00000153214	TMEM87B	-0.556166	8.518e-06	0.000597219	-0.462986	0.000210797	0.0100119
ENSG00000142611	PRDM16	1.51251	9.07639e-06	0.000625537	1.00987	0.0012822	0.0329621
ENSG00000154914	USP43	-1.60371	9.4894e-06	0.000645758	-1.59465	1.1005e-05	0.00110707
ENSG00000184374	COLEC10	-1.30425	9.48574e-06	0.000645758	-1.36109	4.38862e-06	0.000546755
ENSG00000231987	LINC01787	-1.72543	9.55572e-06	0.00064755	-2.06902	6.24726e-08	1.7622e-05
ENSG00000005102	MEOX1	-1.65807	9.70337e-06	0.000654815	-1.86914	5.81761e-07	0.000103934
ENSG00000087510	TFAP2C	-0.998757	1.01968e-05	0.00068526	-0.938486	3.39864e-05	0.00252845
ENSG00000069431	ABCC9	1.35326	1.07706e-05	0.000717863	1.64747	1.11601e-07	2.58212e-05
ENSG00000150551	LYPD1	1.44709	1.09182e-05	0.000724718	1.568	2.87616e-06	0.000405063
ENSG00000124212	PTGIS	1.43137	1.12158e-05	0.000738421	1.30277	5.67654e-05	0.00368178
ENSG00000121904	CSMD2	1.34018	1.20493e-05	0.000786896	0.977831	0.00125757	0.0325882
ENSG00000149218	ENDOD1	0.957984	1.23931e-05	0.000806096	0.985246	6.98056e-06	0.00079061
ENSG00000147044	CASK	-0.625054	1.30103e-05	0.000842862	-0.489751	0.000635482	0.0208768
ENSG00000164035	EMCN	0.836764	1.34645e-05	0.00086881	1.14937	3.73234e-07	7.46276e-05
ENSG00000234883	MIR155HG	-1.2167	1.39426e-05	0.000892547	-1.4098	4.89218e-07	9.36864e-05
ENSG00000215417	MIR17HG	-1.43839	1.41646e-05	0.000901682	-1.33962	5.7059e-05	0.00368178
ENSG00000151150	ANK3	1.45734	1.50862e-05	0.000954437	1.19688	0.000280633	0.0122083
ENSG00000111341	MGP	1.15037	1.53094e-05	0.000964791	1.03045	5.19869e-05	0.00347925
ENSG00000232187	NA	-0.928525	1.60959e-05	0.00100857	-0.850378	7.85385e-05	0.00472866
ENSG00000077420	APBB1IP	1.39263	1.71099e-05	0.00106173	1.26821	8.15862e-05	0.00482252
ENSG00000164932	CTHRC1	1.23954	1.74547e-05	0.00107899	1.32973	4.2299e-06	0.000531066
ENSG00000144655	CSRNP1	-1.51812	1.77777e-05	0.00108765	-1.14084	0.00189663	0.0420874
ENSG00000151702	FLI1	0.579773	1.88441e-05	0.0011388	0.719123	1.11566e-07	2.58212e-05
ENSG00000259953	NA	-0.850948	1.95238e-05	0.00117549	-0.969309	1.3116e-06	0.000206239
ENSG00000141576	RNF157	-1.53447	1.95978e-05	0.00117558	-1.38775	0.000141541	0.00748744
ENSG00000206573	THUMPD3-AS1	-0.875921	1.99797e-05	0.00119406	-0.669899	0.00111164	0.0302083
ENSG00000111057	KRT18	0.700919	2.02164e-05	0.00120049	1.17648	7.28051e-08	1.87624e-05
ENSG00000189060	H1F0	-0.664168	2.02355e-05	0.00120049	-0.628498	5.50525e-05	0.00360984
ENSG00000152284	TCF7L1	0.972104	2.43961e-05	0.00141114	0.958834	3.15768e-05	0.00244054
ENSG00000231453	LINC01305	-1.56621	2.4749e-05	0.00142646	-1.58504	1.6913e-05	0.00151338
ENSG00000100767	PAPLN	-1.30388	2.50459e-05	0.00143337	-1.20662	0.000100525	0.00569268
ENSG00000123240	OPTN	-0.479088	2.53903e-05	0.00144288	-0.49764	1.22004e-05	0.00115554
ENSG00000146950	SHROOM2	-1.45302	2.69625e-05	0.00151627	-1.29486	0.00020964	0.00998625
ENSG00000173077	DEC1	-1.35926	2.73082e-05	0.0015304	-1.34251	3.54066e-05	0.00259477
ENSG00000174611	KY	1.40155	2.79474e-05	0.00155545	1.12422	0.000502912	0.0180829
ENSG00000171889	NA	0.915038	2.84192e-05	0.00157629	0.761199	0.000512876	0.0182161
ENSG00000140563	MCTP2	1.34696	2.85189e-05	0.00157642	1.64186	5.37038e-07	9.88394e-05
ENSG00000143850	PLEKHA6	1.37665	2.86719e-05	0.00157949	1.23793	0.000147983	0.00770653
ENSG00000003393	ALS2	-0.498066	2.92523e-05	0.00159089	-0.432902	0.000281162	0.0122083
ENSG00000130755	GMFG	-1.52755	2.92627e-05	0.00159089	-1.30693	0.000707887	0.0224252
ENSG00000120068	HOXB8	-0.91657	3.04226e-05	0.00164241	-0.947264	2.17748e-05	0.00187588
ENSG00000198477	NA	1.29005	3.39481e-05	0.0018027	1.4443	3.92909e-06	0.000505044
ENSG00000154265	ABCA5	-1.12138	3.45206e-05	0.00182711	-1.28101	2.14918e-06	0.000316438
ENSG00000231924	PSG1	-1.52791	3.4803e-05	0.0018284	-1.40581	0.000215688	0.0101549
ENSG00000169925	BRD3	0.552323	3.50223e-05	0.00182974	0.534979	6.19396e-05	0.0039495
ENSG00000102362	SYTL4	-0.644875	3.61096e-05	0.00187446	-0.566819	0.000283166	0.0122625
ENSG00000188342	GTF2F2	-0.676406	3.7912e-05	0.00196174	-0.498668	0.00238936	0.049297
ENSG00000139117	CPNE8	-0.784989	3.82507e-05	0.00197295	-0.850938	8.13886e-06	0.000890656
ENSG00000243243	NA	-1.18492	3.98607e-05	0.00201116	-0.956362	0.000844946	0.0252953
ENSG00000152270	PDE3B	1.36611	4.04815e-05	0.00203075	1.2463	0.000143816	0.00753803
ENSG00000219507	NA	-0.968901	4.04996e-05	0.00203075	-0.993292	2.59003e-05	0.00208697
ENSG00000010310	GIPR	-1.41342	4.11783e-05	0.00205841	-1.07119	0.00227812	0.0478154
ENSG00000169330	KIAA1024	-0.916265	4.2623e-05	0.00211755	-0.888186	7.33487e-05	0.00448285
ENSG00000110852	CLEC2B	-1.35499	4.38919e-05	0.00214791	-1.36216	3.97931e-05	0.00285172
ENSG00000132821	VSTM2L	1.37268	4.37352e-05	0.00214791	1.19113	0.000321057	0.0133482
ENSG00000135090	TAOK3	-0.427456	4.37016e-05	0.00214791	-0.369646	0.000409795	0.0158025
ENSG00000143641	GALNT2	0.740876	4.34339e-05	0.00214791	0.601044	0.000908868	0.026469
ENSG00000047346	FAM214A	-0.754007	4.4459e-05	0.00216234	-0.580962	0.00165999	0.0389077
ENSG00000126822	PLEKHG3	1.15311	4.50385e-05	0.00218396	0.924036	0.00103849	0.0290403
ENSG00000152503	TRIM36	-1.31342	4.63098e-05	0.00222562	-1.30807	5.22772e-05	0.00348428
ENSG00000187678	SPRY4	-1.39149	4.66972e-05	0.0022376	-1.17625	0.000679783	0.0218448
ENSG00000182107	TMEM30B	1.29081	4.72433e-05	0.00225709	1.17141	0.000160274	0.00818866
ENSG00000157542	KCNJ6	-1.48163	4.86988e-05	0.00231298	-1.24118	0.00128982	0.0329621
ENSG00000063601	MTMR1	-0.367864	4.916e-05	0.00232127	-0.324279	0.000347543	0.0141783
ENSG00000046889	PREX2	-2.36853	5.05493e-05	0.00237993	-2.2442	0.00161397	0.0382722
ENSG00000119514	GALNT12	1.34944	5.09929e-05	0.00239386	1.02236	0.00173035	0.0402033
ENSG00000206560	ANKRD28	-0.637802	5.16159e-05	0.0024161	-0.592231	0.000170809	0.00861812
ENSG00000175130	MARCKSL1	1.04862	5.20622e-05	0.00242299	0.856635	0.000929319	0.0268772
ENSG00000134954	ETS1	-0.967129	5.27397e-05	0.00244749	-0.866452	0.000294716	0.0125611
ENSG00000120156	TEK	1.32129	5.40721e-05	0.00249502	1.41696	1.79392e-05	0.00158767
ENSG00000135838	NPL	1.21099	5.45625e-05	0.0025105	0.944309	0.00155809	0.0377203
ENSG00000105849	TWISTNB	-0.755706	5.57411e-05	0.00255746	-0.643055	0.000606715	0.0201773
ENSG00000135525	MAP7	-1.44689	5.9783e-05	0.0027046	-1.88709	6.28681e-08	1.7622e-05
ENSG00000236199	NA	-0.645513	6.36819e-05	0.00287296	-0.554471	0.000594346	0.019971
ENSG00000109861	CTSC	-1.22252	6.39695e-05	0.00287792	-1.24667	4.52174e-05	0.00314979
ENSG00000176973	FAM89B	1.23985	6.49634e-05	0.00291218	1.42029	5.55661e-06	0.000656896
ENSG00000102024	PLS3	0.772008	6.57445e-05	0.00292527	0.787458	4.68344e-05	0.0031871
ENSG00000169429	CXCL8	-1.42759	6.88865e-05	0.00304002	-1.34672	0.000195093	0.00957495
ENSG00000251795	NA	-0.853706	7.0231e-05	0.00309093	-0.677665	0.00157041	0.0379618
ENSG00000168614	NA	-0.595887	7.05213e-05	0.00309529	-0.585383	9.5084e-05	0.00548036
ENSG00000056736	IL17RB	-0.960634	7.0909e-05	0.0031039	-1.66345	5.52037e-12	7.14437e-09
ENSG00000129757	CDKN1C	-1.27425	7.21552e-05	0.00314994	-1.46531	4.84477e-06	0.000586782
ENSG00000101384	JAG1	1.03797	7.3967e-05	0.00319458	0.997673	0.000138787	0.00739404
ENSG00000188064	WNT7B	1.18638	7.3923e-05	0.00319458	1.43946	6.26637e-06	0.00072493
ENSG00000196372	ASB13	0.558209	7.52266e-05	0.0032232	0.528297	0.000184597	0.00908733
ENSG00000116991	SIPA1L2	-1.3323	7.59294e-05	0.00324473	-1.45285	1.42533e-05	0.00132671
ENSG00000117479	SLC19A2	-1.23383	7.65522e-05	0.00326273	-1.10435	0.000420762	0.0160723
ENSG00000166448	TMEM130	1.24474	7.72374e-05	0.00327491	1.14221	0.000271966	0.011963
ENSG00000243199	NA	-0.848832	7.72422e-05	0.00327491	-0.865991	5.60074e-05	0.00365765
ENSG00000259820	NA	-0.996264	8.09112e-05	0.00342151	-0.813944	0.0012897	0.0329621
ENSG00000198915	RASGEF1A	-1.3233	8.13242e-05	0.0034247	-1.04173	0.00202806	0.0439711
ENSG00000175066	GK5	-0.420979	8.28065e-05	0.00347444	-0.370419	0.000536555	0.0186082
ENSG00000175324	LSM1	0.569925	8.40649e-05	0.00350004	0.503304	0.00052464	0.0184166
ENSG00000165202	OR1Q1	-1.4297	8.51027e-05	0.00353416	-1.13898	0.00245296	0.0497
ENSG00000121690	DEPDC7	-0.709694	8.77113e-05	0.00362922	-0.819599	6.02321e-06	0.000701812
ENSG00000157064	NMNAT2	1.2716	8.78399e-05	0.00362922	1.55592	2.91713e-06	0.000407292
ENSG00000152558	TMEM123	-0.494926	9.11281e-05	0.00374597	-0.398387	0.00163455	0.0385344
ENSG00000227486	NA	-1.01399	9.09218e-05	0.00374597	-0.892935	0.000560785	0.0192834
ENSG00000141448	GATA6	1.25886	9.16001e-05	0.00375584	1.69241	3.64732e-07	7.44682e-05
ENSG00000111052	LIN7A	-0.798752	9.21455e-05	0.00375916	-0.669762	0.00104659	0.0290946
ENSG00000079482	OPHN1	0.56704	9.43417e-05	0.00382947	0.620335	1.9476e-05	0.00170505
ENSG00000101150	TPD52L2	0.423695	9.48852e-05	0.0038419	0.362146	0.000850556	0.0253694
ENSG00000272796	NA	1.29274	9.61219e-05	0.00388227	1.0472	0.00135755	0.033833
ENSG00000196810	NA	0.516321	9.65187e-05	0.0038886	0.406591	0.00217565	0.0461819
ENSG00000169136	ATF5	1.02738	9.71257e-05	0.00390334	0.93501	0.000384508	0.0151115
ENSG00000186716	BCR	0.881915	0.000101115	0.0040536	0.709821	0.0017438	0.0403466
ENSG00000250697	NA	1.29228	0.000101962	0.00406744	1.16024	0.000432592	0.0162088
ENSG00000148082	SHC3	1.16525	0.000102734	0.00407812	1.09612	0.000200941	0.00973928
ENSG00000123243	ITIH5	-1.18774	0.000103608	0.00409277	-1.12598	0.000806034	0.0244925
ENSG00000127124	HIVEP3	0.946117	0.00010354	0.00409277	0.970614	6.85455e-05	0.00423726
ENSG00000143952	VPS54	-0.45939	0.000104286	0.00410954	-0.460725	0.000100003	0.00568301
ENSG00000217130	NA	0.729836	0.000106994	0.00418568	0.709516	0.000174417	0.00871872
ENSG00000142961	MOB3C	-0.774299	0.000108199	0.00420237	-0.882514	1.02894e-05	0.00104809
ENSG00000179388	EGR3	-1.83612	0.000108197	0.00420237	-1.81268	0.000232129	0.0107724
ENSG00000093167	LRRFIP2	-0.644342	0.000108655	0.00420998	-0.577508	0.000523198	0.0184166
ENSG00000132329	RAMP1	1.09066	0.000112766	0.00433815	1.02291	0.000201448	0.00973928
ENSG00000225880	LINC00115	-1.14031	0.000113588	0.00435942	-1.22708	3.67272e-05	0.00266742
ENSG00000102174	PHEX	1.22953	0.00011837	0.00448975	1.3188	3.92896e-05	0.00282815
ENSG00000109756	RAPGEF2	-0.641811	0.00012118	0.00455368	-0.726317	1.36486e-05	0.00128519
ENSG00000152782	PANK1	0.64483	0.000120979	0.00455368	0.529036	0.00163134	0.0385148
ENSG00000133026	MYH10	0.698265	0.000127315	0.00476211	0.662606	0.000276849	0.0120858
ENSG00000141837	CACNA1A	1.19062	0.000127954	0.00476401	1.26832	4.71308e-05	0.00319385
ENSG00000224982	TMEM233	1.09518	0.000127822	0.00476401	1.00737	0.000287588	0.0123877
ENSG00000169758	TMEM266	-1.05946	0.00013035	0.00483099	-0.86705	0.00173264	0.0402033
ENSG00000232533	NA	0.542434	0.000131285	0.00485454	0.456724	0.00130701	0.0331791
ENSG00000058085	LAMC2	1.25025	0.000135567	0.00496754	1.26728	0.000111474	0.006183
ENSG00000182492	BGN	1.12715	0.000136867	0.00499255	1.68959	1.69429e-08	6.5335e-06
ENSG00000169957	ZNF768	0.517179	0.000141119	0.00510169	0.452053	0.00089528	0.0261775
ENSG00000130988	RGN	-0.965619	0.000147967	0.00529088	-0.842528	0.000941661	0.0271373
ENSG00000116106	EPHA4	0.987752	0.000150422	0.00536616	0.944391	0.000288605	0.0123986
ENSG00000028277	POU2F2	-0.992943	0.000151826	0.00539357	-0.794548	0.00247993	0.0499565
ENSG00000073282	TP63	-1.35776	0.000152225	0.00539482	-1.56971	9.44763e-06	0.000987186
ENSG00000164171	ITGA2	0.875297	0.000154745	0.00546024	0.83061	0.000329453	0.0136118
ENSG00000196642	RABL6	0.873796	0.000156123	0.00547309	0.728754	0.00160562	0.038242
ENSG00000162595	DIRAS3	1.23979	0.000156668	0.00548029	1.32013	6.63833e-05	0.00416723
ENSG00000205683	DPF3	1.08928	0.000157005	0.00548029	1.15346	6.4056e-05	0.00403677
ENSG00000124406	ATP8A1	-1.29073	0.000158064	0.00549358	-1.43848	2.23787e-05	0.00189364
ENSG00000236841	LOC101929532	-0.960444	0.000159996	0.00554882	-0.855089	0.000788243	0.0240757
ENSG00000148468	FAM171A1	0.503054	0.000162582	0.00562434	0.602324	6.3345e-06	0.000727614
ENSG00000163659	TIPARP	-0.909645	0.000162868	0.00562434	-0.827991	0.000603098	0.0201773
ENSG00000231125	NA	-1.05584	0.000165334	0.00569735	-0.882622	0.00161177	0.0382722
ENSG00000243071	NA	-0.710738	0.000171405	0.00585669	-0.702379	0.000214906	0.0101549
ENSG00000155903	RASA2	-0.959474	0.000174857	0.00590652	-0.834912	0.0011066	0.0301725
ENSG00000173276	ZBTB21	-0.915781	0.000174751	0.00590652	-0.847334	0.000519106	0.0183434
ENSG00000138944	SHISAL1	-1.16896	0.000179243	0.00602286	-1.78319	6.29118e-09	2.99682e-06
ENSG00000070540	WIPI1	-0.505778	0.00018844	0.00624126	-0.535016	7.84621e-05	0.00472866
ENSG00000133789	SWAP70	-0.65069	0.000191272	0.00632044	-0.640647	0.000240145	0.0110494
ENSG00000177707	NECTIN3	-0.7453	0.000193269	0.00636217	-0.754427	0.000161134	0.00820669
ENSG00000100906	NFKBIA	-1.06258	0.00019655	0.00643097	-1.06735	0.000183934	0.00908231
ENSG00000185551	NR2F2	0.962175	0.000196316	0.00643097	0.929258	0.000321425	0.0133482
ENSG00000241685	ARPC1A	0.562455	0.000206506	0.00668915	0.466094	0.00210461	0.0452349
ENSG00000198231	DDX42	-0.241557	0.000211654	0.00682858	-0.222589	0.000642597	0.0210464
ENSG00000168646	AXIN2	-0.735787	0.00021279	0.00685159	-0.960628	1.37031e-06	0.000210409
ENSG00000206129	LOC642484	-1.23837	0.000215004	0.00690913	-1.40482	2.91912e-05	0.00231755
ENSG00000166471	TMEM41B	-1.03313	0.000221244	0.00703981	-0.950515	0.000689032	0.0219676
ENSG00000141449	GREB1L	-1.37784	0.000225142	0.00712187	-1.35492	0.0003081	0.012894
ENSG00000225783	MIAT	-1.26598	0.000229228	0.00720889	-1.11611	0.00129032	0.0329621
ENSG00000155011	DKK2	-1.39686	0.000235861	0.0073888	-1.50669	4.50708e-05	0.00314979
ENSG00000100266	PACSIN2	0.630734	0.000246716	0.00766022	0.755545	1.13182e-05	0.00111285
ENSG00000225663	MCRIP1	1.22615	0.00024689	0.00766022	1.0949	0.000811655	0.0246171
ENSG00000230018	NA	-1.25301	0.000265679	0.00816955	-1.13363	0.00104232	0.0290557
ENSG00000232324	NA	-1.35824	0.000268418	0.00823352	-1.45916	7.94347e-05	0.00472987
ENSG00000182957	SPATA13	-0.877658	0.000269196	0.00824178	-0.773616	0.0013321	0.0334491
ENSG00000150667	FSIP1	-0.912946	0.000271002	0.00828143	-0.864995	0.00056674	0.0193902
ENSG00000268852	NA	-0.995953	0.000277653	0.00840536	-1.00053	0.000267789	0.01185
ENSG00000116703	PDC	1.17299	0.000329964	0.00973423	1.27708	0.00011962	0.00652313
ENSG00000054356	PTPRN	1.18992	0.000339547	0.00986615	1.22815	0.000229111	0.0106936
ENSG00000125347	IRF1	-1.03412	0.000338512	0.00986615	-1.07129	0.00020345	0.00980676
ENSG00000180340	FZD2	0.978602	0.000341778	0.0099024	1.11603	4.57043e-05	0.00316336
ENSG00000107262	BAG1	-0.413496	0.000351448	0.0101463	-0.357788	0.00199228	0.0435691
ENSG00000182993	C12orf60	0.774133	0.000355297	0.0102209	0.701851	0.00125046	0.0324813
ENSG00000229780	UBE2Q1-AS1	-1.00187	0.000357393	0.0102448	-0.912791	0.00115048	0.030757
ENSG00000173597	SULT1B1	0.720157	0.000358929	0.0102661	1.58227	4.42663e-08	1.37873e-05
ENSG00000272574	NA	-1.21188	0.000365696	0.0104092	-1.11732	0.00108248	0.029715
ENSG00000164418	GRIK2	-1.29072	0.00037207	0.010535	-1.46209	4.16944e-05	0.00294883
ENSG00000073146	MOV10L1	-0.969932	0.000378845	0.0106365	-0.878311	0.00131778	0.0333204
ENSG00000154736	ADAMTS5	-1.13125	0.000378938	0.0106365	-1.3141	3.28093e-05	0.00248308
ENSG00000162772	ATF3	-1.26467	0.000379838	0.0106433	-1.12398	0.00182198	0.0415033
ENSG00000154240	CEP112	-0.527199	0.000384884	0.0107399	-0.590802	7.02973e-05	0.00432903
ENSG00000172915	NBEA	-0.719404	0.000384386	0.0107399	-0.654472	0.00124103	0.0323666
ENSG00000235884	LINC00941	0.800205	0.000385274	0.0107399	0.889262	8.05481e-05	0.0047786
ENSG00000070882	OSBPL3	-0.591491	0.000404762	0.0111489	-0.521711	0.00181246	0.0414028
ENSG00000182836	PLCXD3	1.12205	0.000407285	0.0111993	0.920923	0.00231329	0.0482188
ENSG00000198399	ITSN2	-0.472151	0.000408684	0.0112081	-0.432571	0.0012052	0.0317905
ENSG00000163734	CXCL3	-1.20098	0.000425201	0.0114776	-1.13747	0.000885376	0.0259775
ENSG00000161570	NA	-1.30009	0.000429835	0.0115641	-1.16363	0.00241847	0.049401
ENSG00000004799	PDK4	-1.2876	0.000430807	0.0115711	-1.29533	0.000394094	0.0153801
ENSG00000269290	NA	-0.901293	0.000432839	0.0116064	-0.793871	0.00191092	0.0421765
ENSG00000164530	PI16	1.3281	0.00044251	0.0118071	0.713145	0.000380318	0.0149869
ENSG00000077063	CTTNBP2	0.593004	0.000448264	0.0119314	0.674659	0.000215576	0.0101549
ENSG00000143061	IGSF3	-1.29385	0.000457244	0.0121005	-1.29536	0.00046081	0.0170131
ENSG00000130309	COLGALT1	0.627833	0.000480188	0.0125295	0.548412	0.00228803	0.0478154
ENSG00000197562	RAB40C	0.884373	0.000511158	0.0131617	0.835215	0.00103666	0.0290403
ENSG00000101017	CD40	-1.12856	0.000521657	0.0133683	-1.08082	0.000913219	0.0265063
ENSG00000149968	MMP3	-1.32628	0.000524177	0.0133905	-1.47881	4.66122e-05	0.00318537
ENSG00000103415	HMOX2	0.678184	0.000546218	0.0137483	0.667707	0.000666626	0.0216048
ENSG00000116285	ERRFI1	-1.19207	0.000546674	0.0137483	-1.13895	0.000995776	0.0282445
ENSG00000123989	CHPF	1.05224	0.000545186	0.0137483	1.24251	4.88553e-05	0.00328324
ENSG00000251281	NA	1.16117	0.000554844	0.0138677	1.18999	0.000426475	0.0161383
ENSG00000170558	CDH2	1.03997	0.000557854	0.0139214	1.52322	6.06579e-07	0.000105636
ENSG00000146540	C7orf50	1.07603	0.000568961	0.0139944	0.989379	0.001486	0.0364655
ENSG00000151023	ENKUR	0.98698	0.000563262	0.0139944	1.03864	0.00029406	0.0125611
ENSG00000167775	CD320	1.10836	0.000565082	0.0139944	0.969086	0.00242789	0.0495242
ENSG00000176532	PRR15	1.12266	0.000570284	0.0139944	1.05327	0.00106932	0.0294037
ENSG00000243742	RPLP0P2	1.12957	0.000576242	0.0141192	0.972894	0.00223645	0.0472866
ENSG00000254087	LYN	-0.994948	0.000578379	0.0141502	-0.993419	0.00059117	0.0199056
ENSG00000181284	TMEM102	0.793683	0.000581961	0.0141872	1.05671	4.49127e-06	0.000554872
ENSG00000177875	CCDC184	0.980554	0.000609796	0.0147407	0.963735	0.000771754	0.0238082
ENSG00000142408	CACNG8	1.00311	0.000647997	0.0153885	1.10109	0.000265218	0.0117773
ENSG00000187123	LYPD6	-1.23222	0.000658439	0.015568	-1.22843	0.000687638	0.0219665
ENSG00000174652	ZNF266	-0.615487	0.000674033	0.0158212	-0.594794	0.00101974	0.0287228
ENSG00000152661	GJA1	-0.926252	0.000677223	0.0158415	-0.858571	0.00164632	0.0386993
ENSG00000247796	LOC257396	0.511232	0.000681784	0.015888	0.544424	0.00030245	0.0127537
ENSG00000170545	SMAGP	0.61457	0.000686992	0.0159864	0.587705	0.00117425	0.0311773
ENSG00000112139	MDGA1	0.94323	0.000698452	0.0162065	1.22251	1.21138e-05	0.00115554
ENSG00000173013	CCDC96	0.663155	0.000734324	0.0168936	0.622638	0.00160308	0.038242
ENSG00000149633	KIAA1755	1.0952	0.000737115	0.0169098	1.07081	0.000953872	0.0273917
ENSG00000259523	NA	0.957162	0.000736214	0.0169098	0.899125	0.00154009	0.0374523
ENSG00000133019	CHRM3	-0.650393	0.000745313	0.0170541	1.0537	0.00145237	0.0358031
ENSG00000157216	SSBP3	0.441524	0.000772621	0.0175997	0.427037	0.00115083	0.030757
ENSG00000074047	GLI2	0.761113	0.00078512	0.0178064	0.940177	3.40458e-05	0.00252845
ENSG00000108523	RNF167	0.401348	0.000795794	0.0180009	0.368931	0.00205579	0.0443942
ENSG00000137460	FHDC1	0.909405	0.000798766	0.0180178	0.888492	0.00105768	0.0292382
ENSG00000152760	TCTEX1D1	-1.11795	0.000814606	0.0182481	-1.18805	0.000363152	0.0146396
ENSG00000113361	CDH6	0.919598	0.000833324	0.0185153	1.74273	8.27019e-08	2.09287e-05
ENSG00000110347	NA	-1.25359	0.000867746	0.0189601	-1.33567	0.000241064	0.0110603
ENSG00000120899	PTK2B	0.894629	0.000868632	0.0189601	1.19942	8.65206e-06	0.000940462
ENSG00000261644	NA	-1.11649	0.000867439	0.0189601	-1.07444	0.00139106	0.034449
ENSG00000258875	NA	-1.22515	0.000876272	0.0189988	-1.35762	0.000196443	0.00961205
ENSG00000224259	LINC01133	1.03491	0.00088263	0.0190675	0.959746	0.00199338	0.0435691
ENSG00000120149	MSX2	0.996777	0.000890982	0.0191402	1.13156	0.000172203	0.00865508
ENSG00000183283	DAZAP2	-0.218562	0.000891066	0.0191402	-0.27488	2.9521e-05	0.0023323
ENSG00000074181	NOTCH3	1.05206	0.000904924	0.0193608	1.15132	0.000297314	0.0125963
ENSG00000164106	SCRG1	0.731375	0.000904141	0.0193608	1.93709	2.2404e-05	0.00189364
ENSG00000116833	NR5A2	0.882623	0.000917913	0.0195612	1.32882	1.20407e-05	0.00115554
ENSG00000124659	TBCC	0.574815	0.000925595	0.019699	0.536506	0.00200433	0.0436905
ENSG00000112796	ENPP5	-1.2448	0.000950257	0.0200657	-1.29269	0.000531144	0.0184998
ENSG00000227063	NA	0.511333	0.000952438	0.0200731	0.545583	0.000423348	0.0160952
ENSG00000070961	ATP2B1	-0.656518	0.000955675	0.0200754	-0.646651	0.00114009	0.0305711
ENSG00000272825	NA	-1.08007	0.000982893	0.0204614	-1.04154	0.00153207	0.0373696
ENSG00000260257	NA	-0.933628	0.000986635	0.0205129	-0.888872	0.00176221	0.0406615
ENSG00000108381	ASPA	-1.15022	0.000996413	0.0205841	-1.26288	0.000272558	0.011963
ENSG00000268279	NA	-0.793922	0.00100374	0.0207089	-0.732764	0.00244526	0.0496963
ENSG00000061337	LZTS1	1.07281	0.0010429	0.0213343	1.39145	3.19569e-05	0.00245296
ENSG00000171150	SOCS5	-0.358174	0.00105131	0.0214482	-0.461486	2.43176e-05	0.00200496
ENSG00000106688	SLC1A1	0.922409	0.00105905	0.0215211	1.07639	0.000138224	0.00738836
ENSG00000106100	NOD1	0.528628	0.00107676	0.0217175	0.543288	0.000790828	0.0240757
ENSG00000117152	RGS4	1.06106	0.00108457	0.0217667	1.32667	5.6961e-05	0.00368178
ENSG00000166974	MAPRE2	-0.751286	0.00109533	0.0218881	-0.920484	6.25261e-05	0.00397126
ENSG00000269343	ZNF587B	-0.546278	0.0011163	0.0222109	-0.56633	0.000735411	0.0231085
ENSG00000227203	NA	0.998389	0.00112351	0.0222929	0.975057	0.00151471	0.0371138
ENSG00000106819	ASPN	1.05778	0.00115367	0.0226758	1.20142	0.00029774	0.0125963
ENSG00000105605	CACNG7	0.991491	0.00115677	0.0227092	0.915931	0.00211154	0.0452349
ENSG00000272812	NA	-0.784652	0.00116159	0.022711	-0.845175	0.00049889	0.0180358
ENSG00000174600	CMKLR1	-1.11451	0.00116894	0.0227823	-0.49527	0.000183799	0.00908231
ENSG00000109452	INPP4B	-0.825789	0.00119759	0.023229	-0.841934	0.000956259	0.0274116
ENSG00000099250	NRP1	-0.346899	0.00120496	0.0232328	-0.479252	7.71742e-06	0.000856105
ENSG00000112096	SOD2	-0.954081	0.00121357	0.023288	-1.13284	0.000115497	0.00636253
ENSG00000237380	NA	0.86917	0.00121216	0.023288	1.33889	7.11207e-07	0.000121249
ENSG00000153250	RBMS1	-0.665467	0.00123251	0.0234652	-0.69409	0.000750474	0.0233361
ENSG00000255837	TAS2R20	-0.906212	0.00123295	0.0234652	-0.969875	0.000605399	0.0201773
ENSG00000147437	GNRH1	-0.691021	0.00123675	0.0235098	-0.737339	0.000581451	0.0197012
ENSG00000150995	ITPR1	0.87598	0.00125147	0.0237338	0.9422	0.000525344	0.0184166
ENSG00000167333	TRIM68	0.347244	0.00125701	0.0237762	0.335511	0.001857	0.0418645
ENSG00000162290	NA	-0.360352	0.00126294	0.0237843	-0.345838	0.00197994	0.0434514
ENSG00000154096	THY1	0.814707	0.00130212	0.0242125	0.896787	0.000404852	0.0156866
ENSG00000105778	AVL9	-0.424647	0.00132197	0.0245253	-0.42033	0.00148313	0.0364504
ENSG00000269690	NA	0.972916	0.00132391	0.0245332	0.941913	0.00187263	0.0419328
ENSG00000246223	LINC01550	0.966237	0.00132643	0.0245519	0.98601	0.00113776	0.0305592
ENSG00000120262	CCDC170	-0.991177	0.0013912	0.0254471	-0.999915	0.00127775	0.0329621
ENSG00000133104	SPART	-0.418796	0.00145943	0.0262478	-0.433697	0.000982232	0.0280074
ENSG00000253522	MIR3142HG	-1.16746	0.00147058	0.0263468	-1.2987	0.000352641	0.0143142
ENSG00000136960	ENPP2	-0.94127	0.00147815	0.0264239	-0.923144	0.00182977	0.0416222
ENSG00000100605	ITPK1	0.814472	0.00148106	0.0264469	0.778301	0.00238229	0.0492231
ENSG00000188112	C6orf132	0.529328	0.00149154	0.0265462	0.758792	5.25624e-06	0.000625956
ENSG00000142910	TINAGL1	0.819311	0.00149331	0.0265484	1.36585	7.24888e-06	0.000812815
ENSG00000138792	ENPEP	1.01796	0.00155894	0.0273253	0.999564	0.00187823	0.0419328
ENSG00000161638	ITGA5	0.675182	0.0015623	0.0273546	0.729613	0.000632846	0.0208325
ENSG00000154553	PDLIM3	0.822434	0.00157088	0.0274158	1.28511	2.39529e-05	0.00198944
ENSG00000128709	HOXD9	0.863696	0.00160144	0.0276169	1.5419	2.37058e-08	8.53197e-06
ENSG00000175899	A2M	0.790926	0.00160269	0.0276169	0.747705	0.00228654	0.0478154
ENSG00000130720	FIBCD1	1.03214	0.00161194	0.0277102	1.4224	2.61376e-05	0.00209567
ENSG00000044446	PHKA2	0.369749	0.00162691	0.0278241	0.41832	0.000366686	0.0147366
ENSG00000163909	HEYL	-1.21482	0.0016258	0.0278241	-1.36069	0.000230803	0.0107416
ENSG00000105738	SIPA1L3	0.751999	0.00167226	0.0282713	0.727289	0.00237185	0.0492231
ENSG00000099260	PALMD	-1.16149	0.0017073	0.0286349	-1.2509	0.000628767	0.0207633
ENSG00000260470	NA	-0.995882	0.00175481	0.0292396	-1.07964	0.000738493	0.0231085
ENSG00000146426	TIAM2	-0.456166	0.00179557	0.0296442	-0.532161	0.00027501	0.012038
ENSG00000272240	NA	-0.791118	0.00179137	0.0296442	-0.886539	0.000494033	0.0179403
ENSG00000127452	FBXL12	-0.363322	0.00182102	0.0299424	-0.3674	0.00163702	0.0385366
ENSG00000119729	RHOQ	-0.48315	0.00186232	0.0303775	-0.513353	0.000947507	0.0272572
ENSG00000251194	NA	-1.0196	0.00186379	0.0303775	-1.09021	0.000864461	0.025456
ENSG00000021355	SERPINB1	-0.395962	0.00188449	0.0305517	-0.507845	6.79102e-05	0.00423028
ENSG00000113389	NPR3	0.997977	0.00189631	0.030682	1.14189	0.000413889	0.0158847
ENSG00000119900	OGFRL1	-0.558889	0.0019029	0.0307579	-0.680505	0.000156441	0.00804357
ENSG00000164684	ZNF704	0.960533	0.00191851	0.0309177	1.29987	7.93429e-05	0.00472987
ENSG00000133401	PDZD2	-0.68691	0.00200455	0.0316738	-0.729029	0.00113135	0.0305389
ENSG00000102931	ARL2BP	-0.348869	0.00201124	0.0317486	-0.401067	0.00038635	0.0151143
ENSG00000160233	LRRC3	-0.89289	0.00202649	0.0319271	-1.02367	0.000404445	0.0156866
ENSG00000253520	NA	-0.94377	0.00203508	0.0320001	-1.16551	0.000136023	0.00731903
ENSG00000128298	BAIAP2L2	0.994115	0.00207801	0.0325488	1.10939	0.000629464	0.0207633
ENSG00000157778	PSMG3	0.675116	0.00208829	0.0326781	0.692742	0.00159734	0.038242
ENSG00000223477	NA	0.934409	0.00209744	0.0327599	1.94338	1.34829e-08	5.59921e-06
ENSG00000100505	TRIM9	-1.19137	0.00210788	0.0327765	-1.45936	6.83883e-05	0.00423726
ENSG00000272505	NA	-1.11566	0.00213243	0.0329864	-1.8283	1.52923e-07	3.41481e-05
ENSG00000080298	RFX3	-0.493751	0.00213898	0.0330562	-0.631205	8.9736e-05	0.0052468
ENSG00000213190	MLLT11	0.566739	0.00223804	0.0341107	0.814088	1.13374e-05	0.00111285
ENSG00000221883	ARIH2OS	0.770541	0.00224723	0.0341107	0.867601	0.000589658	0.0198961
ENSG00000130176	CNN1	0.979081	0.00230934	0.0348575	1.63535	1.10134e-06	0.000178373
ENSG00000170775	GPR37	-0.807337	0.00240617	0.0358184	-0.813935	0.00169964	0.0396648
ENSG00000168710	AHCYL1	-0.300972	0.00242869	0.0360264	-0.310801	0.00174374	0.0403466
ENSG00000134247	PTGFRN	0.968987	0.00247425	0.0364631	1.03103	0.00131875	0.0333204
ENSG00000260359	NA	0.99352	0.00253715	0.0370414	1.34837	7.36727e-05	0.00448573
ENSG00000153162	BMP6	0.972705	0.00254384	0.0370504	1.54188	3.8501e-06	0.000502872
ENSG00000170876	TMEM43	0.287794	0.00256199	0.0372812	0.357275	0.000181201	0.00900226
ENSG00000185947	ZNF267	-0.54464	0.0025868	0.0374405	-0.633395	0.000462199	0.0170131
ENSG00000257642	KCCAT198	-0.98811	0.00258997	0.0374529	-1.49452	3.77904e-06	0.000501683
ENSG00000241043	NA	0.519833	0.00264042	0.0378445	0.527062	0.00237821	0.0492231
ENSG00000255967	NA	1.0049	0.00263871	0.0378445	1.2285	0.00034334	0.0140423
ENSG00000163874	ZC3H12A	-1.04532	0.0026456	0.0378851	-1.08015	0.0018515	0.0418645
ENSG00000128340	RAC2	1.00981	0.00265902	0.0380101	1.03558	0.00211878	0.0452349
ENSG00000259976	NA	-0.587726	0.00273246	0.0388201	-0.729917	0.000201407	0.00973928
ENSG00000158352	SHROOM4	0.739341	0.00281821	0.0396557	0.951103	0.000124731	0.006779
ENSG00000138592	USP8	-0.283499	0.00282378	0.0396652	-0.319987	0.000752952	0.0233617
ENSG00000162892	IL24	-1.00889	0.0028867	0.0402171	-1.21473	0.000315107	0.0131533
ENSG00000110911	SLC11A2	-0.47281	0.0028994	0.0402734	-0.512365	0.00125144	0.0324813
ENSG00000255443	NA	-0.944001	0.00292963	0.0406236	-1.13507	0.000337376	0.013865
ENSG00000163131	CTSS	-0.926186	0.0029799	0.0409777	-1.29598	2.75482e-05	0.00219788
ENSG00000095383	TBC1D2	0.830413	0.0029862	0.0410216	1.18432	2.53534e-05	0.00206344
ENSG00000130517	PGPEP1	-0.597021	0.00312437	0.0421686	-0.711869	0.000425669	0.0161383
ENSG00000198909	MAP3K3	0.478252	0.00322049	0.0429647	0.602146	0.000208389	0.00995597
ENSG00000110697	PITPNM1	0.795229	0.00342395	0.0447553	0.849792	0.00177695	0.0407839
ENSG00000101400	SNTA1	0.743089	0.00347388	0.0451464	0.837129	0.00100434	0.0284375
ENSG00000227456	LINC00310	-0.993097	0.00347601	0.0451464	-1.40856	3.03736e-05	0.00237647
ENSG00000169291	SHE	-0.94203	0.00355607	0.0457141	-0.335042	0.000262967	0.0117652
ENSG00000166997	CNPY4	-0.264621	0.00360546	0.0460521	-0.312537	0.000596138	0.0199898
ENSG00000198824	CHAMP1	-0.341025	0.00372285	0.0469223	-0.35591	0.00247449	0.0499565
ENSG00000160094	ZNF362	0.770282	0.00380582	0.0475099	0.811205	0.00232418	0.0483836
ENSG00000230266	XXYLT1-AS2	-1.10156	0.0038076	0.0475099	-1.39696	0.000137812	0.00738836
ENSG00000230623	NA	0.915958	0.00385997	0.0479418	1.71519	5.89661e-07	0.000103934
ENSG00000255090	NA	0.744729	0.00390567	0.0484351	0.858219	0.000895428	0.0261775
ENSG00000112149	CD83	-1.00409	0.0039363	0.0487031	-1.16948	0.000695249	0.0220946
ENSG00000189067	LITAF	0.562566	0.00404003	0.0495325	0.609539	0.00184182	0.0417216
ENSG00000247809	NR2F2-AS1	0.908934	0.00406554	0.0497221	1.02011	0.00132615	0.033386
ENSG00000248144	ADH1C	-1.00036	0.00406057	0.0497221	-1.4627	2.27856e-05	0.00191211
